# Supplementary material for: Genome-wide identification and expression analysis of glutathione S-transferase gene family in tomato: Gaining an insight to their physiological and stress-specific roles
Source: PLoS One. 2017 Nov 2;12(11):e0187504. doi: 10.1371/journal.pone.0187504 (PMC5667761; doi:10.1371/journal.pone.0187504)
Supplement: S1 Data — (XLSX) [file pone.0187504.s004.xlsx]

## Sheet: Developmental Data
Expression data of SlGST gene family in different developmental stages
Gene	SlGSTU4	SlGSTU5	SlGSTU11	SlGSTU12	SlGSTU18	SlGSTU20	SlGSTU24	SlGSTU25	SlGSTU31	SlGSTU32	SlGSTU34	SlGSTU39	SlGSTU43	SlGSTF1	SlGSTF2	SlGSTF3	SlGSTF4	SlGSTF6	SlGSTT2	SlGSTT3	SlGSTL2	SlGSTL3	SlGSTZ1	SlGSTZ2	SlDHAR2	SlEF1Bg1	SlEF1Bg3	SlMGST1	SlMGST2	SlGHR1
main shoot growth	10.109	7.701	12.371	7.437	12.961	9.618	12.808	12.994	7.247	6.766	7.432	11.26	10.766	7.46	14.36	6.87	7.77	9.32	11.52	11.55	10.07	11.45	7.27	13.36	14.05	14.31	14.25	13.2	11.16	12.02
inflorescence visible	10.665	9.759	12.869	10.927	11.251	12.051	12.798	13.76	9.077	8.09	8.244	11.579	12.059	5.15	14.87	5.75	9.47	10.22	11.72	12.41	10.58	12.02	8.16	13.76	14.03	14.44	14.6	13.86	11.52	13.13
flowering	8.417	6.824	11.497	5.709	12.408	8.301	11.742	13.823	5.642	5.178	5.904	7.976	7.545	5.57	13.83	5.37	7.36	9.08	11.11	11.92	10.1	12.11	6.69	13.45	14.31	14.05	14.11	12.51	11.09	11.32
fruit formation	11.427	7.696	11.953	6.124	12.909	9.727	11.851	13.555	5.755	5.429	6.782	8.837	7.897	6.17	14.24	5.54	7.6	10.1	11.71	12.01	10.19	11.14	6.53	14.26	14.29	14.35	14.46	12.89	11.36	11.69
ripening	13.412	9.102	10.042	5.634	14.769	10.396	10.881	12.442	7.124	6.515	7.211	9.069	8.732	5.65	14.65	5.49	7.3	11.29	12.19	12.18	7.99	12.63	6.18	15.23	13.72	14.29	14.29	12.94	12.02	12.14
fruit ripening complete	13.92	10.104	8.769	5.746	15.287	10.484	12.317	12.413	5.975	6.159	7.044	10.176	10.766	5.92	15.05	5.96	7.61	10.73	12.25	12.3	6.95	12.56	6.22	15.42	13.37	14.5	14.33	13.36	12.54	12.41

## Sheet: Anatomical Data
	Expression data of SlGST gene family members at different tissues
		Gene	SlGSTU4	SlGSTU5	SlGSTU11	SlGSTU12	SlGSTU18	SlGSTU20	SlGSTU24	SlGSTU25	SlGSTU31	SlGSTU32	SlGSTU34	SlGSTU39	SlGSTU43	SlGSTF1	SlGSTF2	SlGSTF3	SlGSTF4	SlGSTF6	SlGSTT2	SlGSTT3	SlGSTL2	SlGSTL3	SlGSTZ1	SlGSTZ2	SlDHAR2	SlEF1Bg1	SlEF1Bg3	SlMGST1	SlMGST2	SlGHR1
	Root	roots	11.358	10.056	13.198	12.171	11.361	12.896	12.853	13.608	10.027	8.467	8.87	12.546	12.931	5.37	15.28	7.04	10.05	9.93	11.68	12.4	9.89	12.22	7.91	13.92	13.55	14.56	14.61	14.06	11.74	13.67
		root tip	10.388	10.141	8.782	10.23	13.994	13.573	15.233	12.924	11.967	11.522	7.179	14.503	14.537	6.3	15.95	11.02	10.98	8.25	10.8	12.57	8.95	12.52	7.36	13.63	13.01	15.22	15.11	14.17	12.2	14.33
	Shoot	leaf	10.042	7.13	13.433	6.617	13.949	8.472	12.589	13.263	5.956	5.83	7.124	11.388	9.786	6.83	13.8	5.82	6.88	9.36	11.67	11.56	10.02	11.32	7.07	13.27	14.44	14.25	14.3	12.92	10.97	11.31
		stem	8.52	6.839	11.039	6.112	10.008	9.8	12.364	12.808	5.653	5.707	6.932	8.016	9.444	9.92	14.48	6.3	7.05	9.37	11.34	11.28	12.66	11.66	7.59	13.43	14	13.97	14.11	12.73	11.17	12.36
		hypocotyl	8.276	5.752	12.388	6.012	10.329	9.361	11.873	13.703	6.325	5.537	6.307	8.073	11.326	6.07	14.2	5.91	6.84	10.18	12.01	11.17	6.56	12.05	7.03	13.28	14.62	14.12	14.48	13.05	11.2	11.44
		cotyledon	7.647	6.161	13.824	5.395	12.851	7.799	11.931	13.086	6.238	5.607	6.714	10.99	11.739	5.76	12.97	5.61	6.32	9.91	12.05	10.79	7.36	11.46	7.07	12.8	14.32	13.6	14.15	12.54	10.67	10.12
		seedling	9.019	7.076	12.289	6.842	13.175	8.084	10.504	12.173	7.156	6.889	7.345	7.904	9.39	9.55	13.4	6.98	7.4	8.59	10.99	10.33	8.05	11.14	7.18	12.1	13.56	14.01	13.48	12.2	10.53	9.81
	Inflorescence	pericarp	13.503	8.472	10.414	5.862	14.1	10.26	11.396	13.299	5.955	5.933	6.963	8.947	8.684	6.01	14.53	5.71	7.91	11.27	12.23	12.07	8.23	12.35	6.27	15.11	13.52	14.27	14.27	12.97	11.95	12.09
		fruit	10.823	8.106	9.931	5.52	13.277	9.899	11.583	12.947	5.879	5.557	6.567	8.278	7.683	5.88	14.62	5.66	7.55	10.73	12.01	12.14	8.51	12.02	6.3	14.96	13.81	14.38	14.36	13.02	11.94	12.04
		flower	9.914	8.188	10.172	6.497	12.78	8.553	13.399	14.261	5.662	5.003	5.739	9.147	6.81	5.95	13.8	5.32	7.05	9.18	10.61	11.99	11.16	11.64	7.11	13.21	14.76	14.11	14.16	12.59	10.79	10.95
		carpel	7.614	6.764	10.76	5.334	11.292	7.955	12.407	13.391	5.79	5.285	6.127	6.836	8.099	6	13.75	5.34	7.13	9.12	10.56	12.03	11.18	11.57	7.18	13.12	14.78	14.12	14.17	12.58	10.76	10.93

## Sheet: Biotic stress
	Fold change in expression for SlGST gene family memebrs in response to various abiotic stress
	Gene	SlGSTU4	SlGSTU5	SlGSTU11	SlGSTU12	SlGSTU18	SlGSTU20	SlGSTU24	SlGSTU25	SlGSTU31	SlGSTU32	SlGSTU34	SlGSTU39	SlGSTU43	SlGSTF1	SlGSTF2	SlGSTF3	SlGSTF4	SlGSTF6	SlGSTT2	SlGSTT3	SlGSTL2	SlGSTL3	SlGSTZ1	SlGSTZ2	SlDHAR2	SlEF1Bg1	SlEF1Bg3	SlMGST1	SlMGST2	SlGHR1
	TSWV / mock treated leaf samples	2.65	1.301	-0.469	0.36	0.287	0.04	0.193	-0.146	0.2	0.034	1.455	1.759	1.588	1.49	0.8	0.02	0.39	0.26	0.26	0.28	0.1	0.55	0.4	0.07	0.22	0.18	0.04	1.17	-0.03	0.8
	R. solanacearum (LS-89) / mock treated stem samples (LS-89)	2.235	3.383	-0.405	-0.271	0.743	0.345	0.081	-0.293	0.136	0.882	1.732	2.365	2.652	0.37	0.29	1.1	0.17	0.18	0.51	0.29	0.25	0.91	0.06	0.05	0.03	0.22	0.15	0.56	0.42	0.5
	P. infestans / non-inoculated leaf samples	2.163	1.74	-0.573	-0.908	-0.484	0.088	-0.051	-0.401	0.113	0.032	2.23	1.638	1.061	0.01	2.21	0.03	0.07	0.72	0.74	0.52	0.06	2.87	0.18	0.33	0.04	0.42	0.41	0.69	-0.38	0.92
	C. michiganensis (8dpi) / mock treated stem samples (8dpi)	1.528	0.632	-0.292	-0.593	0.688	-0.277	0.864	-0.188	-0.026	-0.05	0.873	0.444	1.939	0.46	0.3	1.18	0.25	0.05	0.07	0.05	0.41	0.37	0.02	0.01	0.11	0.06	0.02	0.3	-0.08	-0.28
	PSTVd (Rutgers) / mock treated leaf samples (Rutgers)	1.156	0.58	-0.374	0.009	-0.169	0.955	0.064	0.298	0.135	-0.019	2.519	2.195	2.742	0.06	0.58	1.19	0.02	0.62	0.27	0.8	1.95	1.05	0.75	0.86	0.22	0.54	0.28	0.94	0.08	0.89
	B. cinerea (red ripe fruit) / B. cinerea (green mature fruit)	0.462	2.206	-4.388	0.316	1.625	1.105	3.196	-1.479	0.024	0.308	-2.505	2.246	1.484	0.18	0.47	0.92	0.08	1.22	1.25	0.07	2.29	1.29	0.38	0.24	3.97	0.12	0.27	0.02	1.15	0.09
	T. urticae / mock treated leaf samples	0.338	-0.029	-0.566	0.186	0.006	-0.489	0.901	0.039	-0.239	-0.047	0.255	0.363	-0.495	0.01	0.5	0.05	0.08	0.2	0.19	0.14	0.83	0.34	0.05	0.45	0.11	0.03	0.06	0.5	-0.13	0.31
	G. intraradices (Rheinlands Ruhm) / mock treated root samples (Rheinlands Ruhm)	-0.35	0.549	1.341	1.032	0.36	0.806	-0.337	-0.087	-0.833	-0.1	-0.516	-0.074	0.282	0.06	0.36	0.22	0.02	0.72	0.01	0.1	0.21	0.6	0.16	0.7	0.07	0.1	0.03	0.9	0.08	-0.16
	C. coccodes / ammonium	-0.379	0.361	-0.182	-0.133	-0.148	0.415	1.258	0.018	1.133	2.786	3.114	0.396	1.186	0.09	0.07	0.3	0.06	0.34	0.07	0.08	0.55	0.05	0.82	0.12	0.29	0.13	0.11	0	0.28	-0.32

## Sheet: Abiotic stress
	Fold chnage in expression for SlGST gene family in response to various abiotic stress.
	Gene	SlGSTU4	SlGSTU5	SlGSTU11	SlGSTU12	SlGSTU18	SlGSTU20	SlGSTU24	SlGSTU25	SlGSTU31	SlGSTU32	SlGSTU34	SlGSTU39	SlGSTU43	SlGSTF1	SlGSTF2	SlGSTF3	SlGSTF4	SlGSTF6	SlGSTT2	SlGSTT3	SlGSTL2	SlGSTL3	SlGSTZ1	SlGSTZ2	SlDHAR2	SlEF1Bg1	SlEF1Bg3	SlMGST1	SlMGST2	SlGHR1
	salt / untreated whole plant samples	2.128	3.146	-0.965	-3.703	0.024	0.723	0.317	-0.386	3.3	1.548	2.906	0.41	0.17	2.44	0.43	2.66	0.94	0.99	0.6	0.63	1.05	0.52	0.41	0.06	0.47	0.19	0.26	0.41	-0.15	-0.41
	drought study 1 (DSG) / untreated DSG leaf samples	5.77	0.48	0.46	0.02	1.24	1.54	-2.9	0.49	-0.09	0.09	0.71	0.86	-1.3	0.18	0.64	0.19	-0.61	-0.17	0.17	1.18	-3.08	2.06	-0.55	0.82	0.21	0.31	0.19	0.03	0.56	0.61
	heat study 1 (HSG) / untreated HSG leaf samples	-0.4	-1.64	0.51	0.14	-0.11	-0.79	-1.1	-0.3	-0.15	-0.08	0.23	-1.09	-0.5	0.66	0.91	-0.07	-0.53	1.52	-0.09	0.09	0.1	1.98	0.03	0.28	0.14	-0.16	-0.1	-0.02	0.76	0.34
	wounding (green mature fruit) / high humidity (green mature fruit)	1.085	1.663	-0.224	-0.075	0.43	0.03	-0.192	-0.041	-0.008	-0.082	1.506	2.474	3.372	0	0.13	0.06	0.44	1.17	0.06	0.08	0.27	0.93	0.2	0.28	0.39	0.08	0.03	1.03	0.01	-0.63
	wounding (red ripe fruit) / high humidity (red ripe fruit)	1.295	1.92	-0.003	0.01	0.077	0.112	2.435	0.135	0.235	-0.223	0.765	0.11	0.056	0.18	0.19	0.54	0.46	0.04	0.74	0.19	0.57	0.79	0.19	0.11	1.1	0.12	0.05	0.86	0.2	-0.59
